# Supplementary material for: Study on the spatial specificity of phenolics in fruit of different jujube varieties
Source: Sci Rep. 2023 Nov 2;13:18894. doi: 10.1038/s41598-023-46228-3 (PMC10622412; doi:10.1038/s41598-023-46228-3)
Supplement: Supplementary file 1 — Supplementary Information. [file 41598_2023_46228_MOESM1_ESM.xlsx]

## Sheet: Assemble
Figure1-2
	variety	Proanthocyanidin	Epicatechin	Catechin	Rutin	Chlorogenic acid	Rhizoside	Quercetin triglycoside	Quercitrin	Quercetin	Quercetin rhamnoside	p-hydroxybenzoic acid	Kaempferol glycoside	P-Coumaric acid	Ferulic acid	Total phenols	Total flavonoids
	JZ	731.755	298.362	273.254	49.8993	28.1647	22.0683	9.97585	10.0707	2.86603	2.225	2.44945	1.98619	0.553543	0.44449	21.3206	13.0161
	DZ	689.539	242.758	134.433	77.6448	20.3603	34.1318	9.32059	4.64123	2.27605	1.66824	3.10333	2.27237	0.511575	0.522992	21.4542	10.5598
	PGZ	733.202	191.536	166.348	88.8313	21.1045	10.2593	18.336	12.6492	2.64094	3.1401	1.84948	4.15446	0.567219	0.566663	19.0821	11.5644
	FCM	581.75	133.025	96.6954	65.6695	20.3038	15.187	10.0258	8.19153	2.44964	2.5514	1.29072	2.7217	0.492236	0.570093	18.7881	11.2156
	JLYZ	1070.86	178.363	218.991	71.0466	24.2879	50.8548	20.9854	6.56544	2.46819	6.01789	4.48713	10.7038	0.619491	0.530095	19.9684	20.2546
	FMG	766.602	211.237	168.617	81.7265	20.1786	14.0484	10.0297	3.03057	2.31269	1.59693	2.21719	2.47309	0.61189	0.631171	18.1141	13.1801
																									Proanthocyanidin 1	Proanthocyanidin 3	Proanthocyanidin 4	Proanthocyanidin 5	Proanthocyanidin 2
Figure3-4		Proanthocyanidin	Epicatechin	Catechin	Rutin	Chlorogenic acid	Rhizoside	Quercetin triglycoside	Quercitrin	Quercetin	Quercetin rhamnoside	p-hydroxybenzoic acid	Kaempferol glycoside	P-Coumaric acid	Ferulic acid	Total phenols	Total flavonoids						JZ	Upper pulp	66.1739	33.7146	44.911	41.0972	13.4145
JZ	Upper pulp	199.311	43.3685	67.1934	2.59243	29.0568	20.0563	1.54785	1.98857	1.79255	0.848327	1.41868	0.691477	0.490141	0.330883	19.8084	4.97115						JZ	Middle pulp	144.989	67.9965	75.3176	39.0132	28.8217
JZ	Middle pulp	356.138	40.7511	97.7599	1.96046	26.6865	13.4958	1.79145	3.19406	3.0933	0.894617	3.06971	1.22601	0.548188	0.25588	17.7058	6.34557						JZ	Lower pulp	206.43	93.999	96.0289	39.5293	39.7572
JZ	Lower pulp	475.744	57.9037	140.608	6.85993	33.539	9.66744	2.66468	3.06661	4.0143	0.696771	3.35189	1.12156	0.481875	0.630581	17.8794	9.51542						JZ	Internal pulp	262.659	104.613	74.7924	42.2971	47.5343
JZ	Internal pulp	531.895	59.4049	145.083	2.16276	29.8337	12.9615	2.70191	3.95423	3.49027	0.859177	2.48417	1.67857	0.513574	0.24647	21.1913	8.32185						JZ	External pulp	107.781	42.7126	52.5334	23.8335	23.214
JZ	External pulp	250.074	28.1599	69.5706	1.12891	27.596	9.07706	1.64261	2.36422	3.19663	1.24214	2.35931	0.855151	0.469728	0.245207	17.5671	5.62703						JZ	Peel	1000.42	1001.84	280.565	158.718	135.827
JZ	Peel	2577.37	1560.59	1119.31	284.691	22.2763	67.1516	49.5066	45.8566	1.60913	8.80897	2.01292	6.34439	0.817751	0.957921	33.7718	43.3158						DZ	Upper pulp	89.5106	102.797	42.2813	45.8061	29.1844
DZ	Upper pulp	309.579	124.917	59.999	11.8131	17.3981	40.1082	2.04951	1.73839	1.57884	1.45266	3.76234	1.3011	0.483298	0.388415	21.2111	5.97778						DZ	Middle pulp	122.782	132.889	32.8516	23.9803	29.6434
DZ	Middle pulp	342.146	78.7111	111.688	3.66407	17.99	29.3145	2.33774	1.55525	1.99926	1.30069	3.60784	1.98771	0.498384	0.336553	19.3605	7.68066						DZ	Lower pulp	116.003	116.865	44.4073	16.8318	46.0003
DZ	Lower pulp	340.107	56.8704	66.5052	10.7571	28.3982	26.3589	3.8641	1.69647	2.93278	0.959483	3.17033	1.5582	0.452541	0.549216	19.3059	7.79392						DZ	Internal pulp	222.018	203.035	41.3149	26.7544	60.3707
DZ	Internal pulp	553.493	108.827	87.9435	2.08134	19.565	33.6062	2.58914	1.93406	2.22577	1.54374	4.11365	2.30204	0.446708	0.592511	21.2313	11.7505						DZ	External pulp	47.2675	41.3465	18.693	15.0593	15.728
DZ	External pulp	138.094	22.3173	63.9902	3.30157	17.1979	22.9626	1.71911	1.13934	1.78069	0.941815	2.11094	0.93331	0.51833	0.326578	16.583	3.63679						DZ	Peel	541.907	787.985	418.289	380.033	325.601
DZ	Peel	2453.81	1064.91	416.472	434.252	21.6128	52.4404	43.3639	19.7839	3.13898	3.81105	1.85489	5.55186	0.670187	0.944679	31.0335	26.5193						PGZ	Upper pulp	121.164	114.118	42.9955	66.9886	30.4875
PGZ	Upper pulp	375.754	71.9133	99.615	7.32437	18.0181	10.3141	4.50805	1.99543	1.92463	2.16048	1.29659	2.8945	0.455319	0.303356	16.6167	7.04446						PGZ	Middle pulp	198.291	154.587	42.4069	35.4945	50.1774
PGZ	Middle pulp	480.957	88.5755	126.367	1.73534	18.5507	5.96129	5.38536	2.18965	2.79383	1.26108	1.98003	4.55093	0.474988	0.374687	19.02	9.7792						PGZ	Lower pulp	88.6645	84.0454	52.3577	66.5105	31.3826
PGZ	Lower pulp	322.961	42.6148	99.5376	19.5879	28.9638	5.08824	7.7306	4.01758	2.95642	1.53728	2.89406	3.78875	0.472646	0.537715	17.1738	6.88988						PGZ	Internal pulp	245.871	213.708	40.5829	34.3569	61.4794
PGZ	Internal pulp	595.998	107.99	147.443	1.02487	18.3001	5.97524	5.53638	2.29498	3.21232	0.978695	2.40263	5.25742	0.48195	0.356799	18.1001	11.0571						PGZ	External pulp	71.2568	56.1595	20.2599	33.8749	13.927
PGZ	External pulp	195.478	31.1705	61.245	1.57515	18.5445	3.66014	3.26934	1.63656	1.87402	0.931886	0.757336	2.44659	0.486385	0.322192	12.8449	3.9834						PGZ	Peel	575.355	1063.75	213.693	454.819	120.449
PGZ	Peel	2428.06	806.952	463.881	501.74	24.25	30.5569	83.5862	63.7612	3.08442	11.9712	1.76623	5.98854	1.03203	1.50523	30.7372	30.6326						FCM	Upper pulp	141.331	142.864	38.9438	55.9851	35.4096
FCM	Upper pulp	414.534	84.4078	112.195	6.28745	19.2135	17.4925	4.00225	1.59141	1.94617	1.72602	1.28252	2.84394	0.433247	0.53382	17.2314	9.19725						FCM	Middle pulp	186.418	145.506	30.1563	18.8127	34.296
FCM	Middle pulp	415.189	78.2693	59.2944	0.352982	17.9863	7.90258	2.89522	1.26063	2.84965	0.776427	0.71307	2.51238	0.45396	0.375985	15.3024	9.84365						FCM	Lower pulp	66.6114	53.8135	137.034	75.3827	19.172
FCM	Lower pulp	352.013	33.8837	24.1029	7.67107	15.8419	15.7649	1.46189	1.78947	1.72869	1.25716	2.19134	1.19017	0.470256	0.457703	17.2019	5.54448						FCM	Internal pulp	233.416	194.152	33.4808	17.6993	49.9477
FCM	Internal pulp	528.695	98.6119	115.634	0.229068	19.9966	8.60904	3.47908	1.57637	3.17254	0.637002	1.84793	3.21556	0.453283	0.321673	17.7987	13.1797						FCM	External pulp	100.985	96.3414	30.4025	28.5252	29.9146
FCM	External pulp	286.169	46.7774	93.8752	1.3296	20.0635	7.16745	2.52732	1.41502	2.23484	0.817828	0.582706	1.99221	0.454864	0.458519	13.3061	6.36369						FCM	Peel	313.46	534.932	137.805	433.164	74.5406
FCM	Peel	1493.9	456.199	175.071	378.147	28.7212	34.1856	45.7888	41.5163	2.76597	10.0939	1.12676	4.57597	0.687807	1.27286	31.8881	23.165						JLYZ	Upper pulp	176.639	167.502	93.7452	30.3421	39.744
JLYZ	Upper pulp	507.971	92.305	81.0807	4.83022	17.7485	56.7338	3.88268	3.78149	2.09052	3.6408	2.72992	6.46774	0.468123	0.412462	17.4047	10.1						JLYZ	Middle pulp	219.419	150.52	75.7379	21.6604	59.4732
JLYZ	Middle pulp	526.81	50.6667	104.48	8.83791	28.4842	29.2303	6.09171	7.34839	2.65533	5.78895	2.56513	10.8165	0.478706	0.303951	17.3872	21.7533						JLYZ	Lower pulp	219.49	150.57	75.7632	21.6677	59.4946
JLYZ	Lower pulp	526.985	50.6833	104.515	8.84051	28.4937	29.2397	6.09366	7.35092	2.65621	5.79095	2.566	10.8203	0.478906	0.304049	13.6769	12.8039						JLYZ	Internal pulp	219.564	150.619	75.7878	21.6749	59.5118
JLYZ	Internal pulp	527.158	50.7006	104.549	8.84385	28.5031	29.2497	6.09585	7.35325	2.65709	5.79275	2.56683	10.8237	0.479007	0.304167	22.4158	24.5385						JLYZ	External pulp	246.899	202.327	117.762	24.5068	58.6786
JLYZ	External pulp	650.173	72.4635	113.235	4.85355	19.7807	49.8357	5.22794	5.50764	2.29479	5.4011	2.50936	11.7626	0.466252	0.420599	14.2205	13.9568						JLYZ	Peel	1020.27	1496.01	547.431	292.88	329.484
JLYZ	Peel	3686.07	753.357	806.083	390.074	22.7173	110.84	98.5205	8.05097	2.45519	9.69278	13.9855	13.5318	1.34595	1.43534	34.7055	38.3749						FMG	Upper pulp	66.669	57.7297	28.0166	38.5948	25.004
FMG	Upper pulp	216.014	35.8148	86.8222	6.1079	31.5681	7.61555	3.66003	2.05782	3.1001	0.844026	2.53643	2.30687	0.416582	0.375581	15.79	6.52275						FMG	Middle pulp	162.324	111.988	146.691	66.6783	36.4487
FMG	Middle pulp	524.13	60.6433	94.2102	1.533	15.8143	9.95889	1.5882	2.06464	2.24408	0.998763	1.77327	2.0277	0.490239	0.401697	15.0691	8.78354						FMG	Lower pulp	59.9272	27.8993	87.2885	71.2698	18.1988
FMG	Lower pulp	264.584	18.6457	23.4234	11.933	22.0494	6.46525	2.5556	1.76557	2.22941	0.736683	2.50343	1.32226	0.51139	0.62316	15.9205	5.70299						FMG	Internal pulp	176.794	114.234	98.7833	49.2172	41.1479
FMG	Internal pulp	480.177	61.4813	96.8966	0.678949	16.4873	8.69351	1.52069	2.25064	2.3768	1.02393	1.32769	2.04891	0.420396	0.332819	17.9439	9.83297						FMG	External pulp	38.6562	19.2295	145.739	66.6657	7.98708
FMG	External pulp	278.277	13.6982	42.5941	2.50319	15.6296	7.95021	0.962832	1.36805	1.81018	0.563243	1.82167	1.07001	0.452458	0.46178	12.3138	3.65754						FMG	Peel	845.184	1000.1	462.281	385.166	143.707
FMG	Peel	2836.43	1077.14	667.757	467.603	19.5227	43.6068	49.8908	8.67673	2.11554	5.41492	3.34065	6.06281	1.38028	1.59199	31.6475	44.5807
	Transpose
		JZ	JZ	JZ	JZ	JZ	JZ	DZ	DZ	DZ	DZ	DZ	DZ	PGZ	PGZ	PGZ	PGZ	PGZ	PGZ	FCM	FCM	FCM	FCM	FCM	FCM	JLYZ	JLYZ	JLYZ	JLYZ	JLYZ	JLYZ	FMG	FMG	FMG	FMG	FMG	FMG
		Upper pulp	Middle pulp	Lower pulp	Internal pulp	External pulp	Peel	Upper pulp	Middle pulp	Lower pulp	Internal pulp	External pulp	Peel	Upper pulp	Middle pulp	Lower pulp	Internal pulp	External pulp	Peel	Upper pulp	Middle pulp	Lower pulp	Internal pulp	External pulp	Peel	Upper pulp	Middle pulp	Lower pulp	Internal pulp	External pulp	Peel	Upper pulp	Middle pulp	Lower pulp	Internal pulp	External pulp	Peel
	Proanthocyanidin	199.311	356.138	475.744	531.895	250.074	2577.37	309.579	342.146	340.107	553.493	138.094	2453.81	375.754	480.957	322.961	595.998	195.478	2428.06	414.534	415.189	352.013	528.695	286.169	1493.9	507.971	526.81	526.985	527.158	650.173	3686.07	216.014	524.13	264.584	480.177	278.277	2836.43
	Epicatechin	43.3685	40.7511	57.9037	59.4049	28.1599	1560.59	124.917	78.7111	56.8704	108.827	22.3173	1064.91	71.9133	88.5755	42.6148	107.99	31.1705	806.952	84.4078	78.2693	33.8837	98.6119	46.7774	456.199	92.305	50.6667	50.6833	50.7006	72.4635	753.357	35.8148	60.6433	18.6457	61.4813	13.6982	1077.14
	Catechin	67.1934	97.7599	140.608	145.083	69.5706	1119.31	59.999	111.688	66.5052	87.9435	63.9902	416.472	99.615	126.367	99.5376	147.443	61.245	463.881	112.195	59.2944	24.1029	115.634	93.8752	175.071	81.0807	104.48	104.515	104.549	113.235	806.083	86.8222	94.2102	23.4234	96.8966	42.5941	667.757
	Rutin	2.59243	1.96046	6.85993	2.16276	1.12891	284.691	11.8131	3.66407	10.7571	2.08134	3.30157	434.252	7.32437	1.73534	19.5879	1.02487	1.57515	501.74	6.28745	0.352982	7.67107	0.229068	1.3296	378.147	4.83022	8.83791	8.84051	8.84385	4.85355	390.074	6.1079	1.533	11.933	0.678949	2.50319	467.603
	Chlorogenic acid	29.0568	26.6865	33.539	29.8337	27.596	22.2763	17.3981	17.99	28.3982	19.565	17.1979	21.6128	18.0181	18.5507	28.9638	18.3001	18.5445	24.25	19.2135	17.9863	15.8419	19.9966	20.0635	28.7212	17.7485	28.4842	28.4937	28.5031	19.7807	22.7173	31.5681	15.8143	22.0494	16.4873	15.6296	19.5227
	Rhizoside	20.0563	13.4958	9.66744	12.9615	9.07706	67.1516	40.1082	29.3145	26.3589	33.6062	22.9626	52.4404	10.3141	5.96129	5.08824	5.97524	3.66014	30.5569	17.4925	7.90258	15.7649	8.60904	7.16745	34.1856	56.7338	29.2303	29.2397	29.2497	49.8357	110.84	7.61555	9.95889	6.46525	8.69351	7.95021	43.6068
	Quercetin triglycoside	1.54785	1.79145	2.66468	2.70191	1.64261	49.5066	2.04951	2.33774	3.8641	2.58914	1.71911	43.3639	4.50805	5.38536	7.7306	5.53638	3.26934	83.5862	4.00225	2.89522	1.46189	3.47908	2.52732	45.7888	3.88268	6.09171	6.09366	6.09585	5.22794	98.5205	3.66003	1.5882	2.5556	1.52069	0.962832	49.8908
	Quercitrin	1.98857	3.19406	3.06661	3.95423	2.36422	45.8566	1.73839	1.55525	1.69647	1.93406	1.13934	19.7839	1.99543	2.18965	4.01758	2.29498	1.63656	63.7612	1.59141	1.26063	1.78947	1.57637	1.41502	41.5163	3.78149	7.34839	7.35092	7.35325	5.50764	8.05097	2.05782	2.06464	1.76557	2.25064	1.36805	8.67673
	Quercetin	1.79255	3.0933	4.0143	3.49027	3.19663	1.60913	1.57884	1.99926	2.93278	2.22577	1.78069	3.13898	1.92463	2.79383	2.95642	3.21232	1.87402	3.08442	1.94617	2.84965	1.72869	3.17254	2.23484	2.76597	2.09052	2.65533	2.65621	2.65709	2.29479	2.45519	3.1001	2.24408	2.22941	2.3768	1.81018	2.11554
	Quercetin rhamnoside	0.848327	0.894617	0.696771	0.859177	1.24214	8.80897	1.45266	1.30069	0.959483	1.54374	0.941815	3.81105	2.16048	1.26108	1.53728	0.978695	0.931886	11.9712	1.72602	0.776427	1.25716	0.637002	0.817828	10.0939	3.6408	5.78895	5.79095	5.79275	5.4011	9.69278	0.844026	0.998763	0.736683	1.02393	0.563243	5.41492
	p-hydroxybenzoic acid	1.41868	3.06971	3.35189	2.48417	2.35931	2.01292	3.76234	3.60784	3.17033	4.11365	2.11094	1.85489	1.29659	1.98003	2.89406	2.40263	0.757336	1.76623	1.28252	0.71307	2.19134	1.84793	0.582706	1.12676	2.72992	2.56513	2.566	2.56683	2.50936	13.9855	2.53643	1.77327	2.50343	1.32769	1.82167	3.34065
	Kaempferol glycoside	0.691477	1.22601	1.12156	1.67857	0.855151	6.34439	1.3011	1.98771	1.5582	2.30204	0.93331	5.55186	2.8945	4.55093	3.78875	5.25742	2.44659	5.98854	2.84394	2.51238	1.19017	3.21556	1.99221	4.57597	6.46774	10.8165	10.8203	10.8237	11.7626	13.5318	2.30687	2.0277	1.32226	2.04891	1.07001	6.06281
	P-Coumaric acid	0.490141	0.548188	0.481875	0.513574	0.469728	0.817751	0.483298	0.498384	0.452541	0.446708	0.51833	0.670187	0.455319	0.474988	0.472646	0.48195	0.486385	1.03203	0.433247	0.45396	0.470256	0.453283	0.454864	0.687807	0.468123	0.478706	0.478906	0.479007	0.466252	1.34595	0.416582	0.490239	0.51139	0.420396	0.452458	1.38028
	Ferulic acid	0.330883	0.25588	0.630581	0.24647	0.245207	0.957921	0.388415	0.336553	0.549216	0.592511	0.326578	0.944679	0.303356	0.374687	0.537715	0.356799	0.322192	1.50523	0.53382	0.375985	0.457703	0.321673	0.458519	1.27286	0.412462	0.303951	0.304049	0.304167	0.420599	1.43534	0.375581	0.401697	0.62316	0.332819	0.46178	1.59199
	Total phenols	19.8084	17.7058	17.8794	21.1913	17.5671	33.7718	21.2111	19.3605	19.3059	21.2313	16.583	31.0335	16.6167	19.02	17.1738	18.1001	12.8449	30.7372	17.2314	15.3024	17.2019	17.7987	13.3061	31.8881	17.4047	17.3872	13.6769	22.4158	14.2205	34.7055	15.79	15.0691	15.9205	17.9439	12.3138	31.6475
	Total flavonoids	4.97115	6.34557	9.51542	8.32185	5.62703	43.3158	5.97778	7.68066	7.79392	11.7505	3.63679	26.5193	7.04446	9.7792	6.88988	11.0571	3.9834	30.6326	9.19725	9.84365	5.54448	13.1797	6.36369	23.165	10.1	21.7533	12.8039	24.5385	13.9568	38.3749	6.52275	8.78354	5.70299	9.83297	3.65754	44.5807
			Upper pulp	Middle pulp	Lower pulp	Internal pulp	External pulp	Peel
		Proanthocyanidin 1	110.248	172.37	126.188	226.72	102.141	716.099
		Proanthocyanidin 3	103.121	127.248	87.8654	163.393	76.3527	980.768
		Proanthocyanidin 4	48.4822	67.1935	82.1465	60.7903	64.2316	343.344
		Proanthocyanidin 5	46.469	34.2732	48.532	32	32.0776	350.797
		Proanthocyanidin 2	28.874	39.8101	35.6676	53.332	24.9082	188.268
		Proanthocyanidin	337.194	440.895	380.399	536.236	299.711	2579.28
		Epicatechin	75.4543	66.2695	43.4336	81.1693	35.7645	953.19
		Catechin	84.4842	98.9667	76.4487	116.258	74.0851	608.095
		Rutin	6.49257	3.01396	10.9416	2.50347	2.44866	409.418
		Chlorogenic acid	22.1672	20.9187	26.2143	22.1143	19.802	23.1834
		Rhizoside	25.3867	15.9772	15.4307	16.5159	16.7755	56.4636
		Quercetin triglycoside	3.27506	3.34828	4.06175	3.65384	2.55819	61.7761
		Quercitrin	2.19218	2.93544	3.2811	3.22725	2.23847	31.2743
		Quercetin	2.07214	2.60591	2.75297	2.8558	2.19853	2.5282
		Quercetin rhamnoside	1.77872	1.83675	1.82972	1.80588	1.64967	8.29881
		p-hydroxybenzoic acid	2.17108	2.28484	2.77951	2.45715	1.69022	4.01449
		Kaempferol glycoside	2.75094	3.85354	3.3002	4.22103	3.17664	7.00923
		P-Coumaric acid	0.457785	0.490744	0.477936	0.46582	0.474669	0.989001
		Ferulic acid	0.390753	0.341459	0.517071	0.359073	0.372479	1.28467
		Total phenols	18.0104	17.3075	16.8597	19.7802	14.4726	32.2973
		Total flavonoids	7.30222	10.6976	8.04177	13.1134	6.20422	34.4314
		Transpose
			Proanthocyanidin 1	Proanthocyanidin 3	Proanthocyanidin 4	Proanthocyanidin 5	Proanthocyanidin 2	Proanthocyanidin	Epicatechin	Catechin	Rutin	Chlorogenic acid	Rhizoside	Quercetin triglycoside	Quercitrin	Quercetin	Quercetin rhamnoside	p-hydroxybenzoic acid	Kaempferol glycoside	P-Coumaric acid	Ferulic acid	Total phenols	Total flavonoids
		Upper pulp	110.248	103.121	48.4822	46.469	28.874	337.194	75.4543	84.4842	6.49257	22.1672	25.3867	3.27506	2.19218	2.07214	1.77872	2.17108	2.75094	0.457785	0.390753	18.0104	7.30222
		Middle pulp	172.37	127.248	67.1935	34.2732	39.8101	440.895	66.2695	98.9667	3.01396	20.9187	15.9772	3.34828	2.93544	2.60591	1.83675	2.28484	3.85354	0.490744	0.341459	17.3075	10.6976
		Lower pulp	126.188	87.8654	82.1465	48.532	35.6676	380.399	43.4336	76.4487	10.9416	26.2143	15.4307	4.06175	3.2811	2.75297	1.82972	2.77951	3.3002	0.477936	0.517071	16.8597	8.04177
		Internal pulp	226.72	163.393	60.7903	32	53.332	536.236	81.1693	116.258	2.50347	22.1143	16.5159	3.65384	3.22725	2.8558	1.80588	2.45715	4.22103	0.46582	0.359073	19.7802	13.1134
		External pulp	102.141	76.3527	64.2316	32.0776	24.9082	299.711	35.7645	74.0851	2.44866	19.802	16.7755	2.55819	2.23847	2.19853	1.64967	1.69022	3.17664	0.474669	0.372479	14.4726	6.20422
		Peel	716.099	980.768	343.344	350.797	188.268	2579.28	953.19	608.095	409.418	23.1834	56.4636	61.7761	31.2743	2.5282	8.29881	4.01449	7.00923	0.989001	1.28467	32.2973	34.4314

## Sheet: Principal component analysis
Figure5-6
		JZ	DZ	PGZ	FCM	JLYZ	FMG
	Proanthocyanidin	731.755	689.539	733.202	581.75	1070.86	766.602
	Epicatechin	298.362	242.758	191.536	133.025	178.363	211.237
	Catechin	273.254	134.433	166.348	96.6954	218.991	168.617
	Rutin	49.8993	77.6448	88.8313	65.6695	71.0466	81.7265
	Chlorogenic acid	28.1647	20.3603	21.1045	20.3038	24.2879	20.1786
	Rhizoside	22.0683	34.1318	10.2593	15.187	50.8548	14.0484
	Quercetin triglycoside	9.97585	9.32059	18.336	10.0258	20.9854	10.0297
	Quercitrin	10.0707	4.64123	12.6492	8.19153	6.56544	3.03057
	Quercetin	2.86603	2.27605	2.64094	2.44964	2.46819	2.31269
	Quercetin rhamnoside	2.225	1.66824	3.1401	2.5514	6.01789	1.59693
	p-hydroxybenzoic acid	2.44945	3.10333	1.84948	1.29072	4.48713	2.21719
	Kaempferol glycoside	1.98619	2.27237	4.15446	2.7217	10.7038	2.47309
	P-Coumaric acid	0.553543	0.511575	0.567219	0.492236	0.619491	0.61189
	Ferulic acid	0.44449	0.522992	0.566663	0.570093	0.530095	0.631171
	Total phenols	21.3206	21.4542	19.0821	18.7881	19.9684	18.1141
	Total flavonoids	13.0161	10.5598	11.5644	11.2156	20.2546	13.1801
			Upper pulp	Middle pulp	Lower pulp	Internal pulp	External pulp	Peel
		Proanthocyanidin 1	110.248	172.37	126.188	226.72	102.141	716.099
		Proanthocyanidin 3	103.121	127.248	87.8654	163.393	76.3527	980.768
		Proanthocyanidin 4	48.4822	67.1935	82.1465	60.7903	64.2316	343.344
		Proanthocyanidin 5	46.469	34.2732	48.532	32	32.0776	350.797
		Proanthocyanidin 2	28.874	39.8101	35.6676	53.332	24.9082	188.268
		Proanthocyanidin	337.194	440.895	380.399	536.236	299.711	2579.28
		Epicatechin	75.4543	66.2695	43.4336	81.1693	35.7645	953.19
		Catechin	84.4842	98.9667	76.4487	116.258	74.0851	608.095
		Rutin	6.49257	3.01396	10.9416	2.50347	2.44866	409.418
		Chlorogenic acid	22.1672	20.9187	26.2143	22.1143	19.802	23.1834
		Rhizoside	25.3867	15.9772	15.4307	16.5159	16.7755	56.4636
		Quercetin triglycoside	3.27506	3.34828	4.06175	3.65384	2.55819	61.7761
		Quercitrin	2.19218	2.93544	3.2811	3.22725	2.23847	31.2743
		Quercetin	2.07214	2.60591	2.75297	2.8558	2.19853	2.5282
		Quercetin rhamnoside	1.77872	1.83675	1.82972	1.80588	1.64967	8.29881
		p-hydroxybenzoic acid	2.17108	2.28484	2.77951	2.45715	1.69022	4.01449
		Kaempferol glycoside	2.75094	3.85354	3.3002	4.22103	3.17664	7.00923
		P-Coumaric acid	0.457785	0.490744	0.477936	0.46582	0.474669	0.989001
		Ferulic acid	0.390753	0.341459	0.517071	0.359073	0.372479	1.28467
		Total phenols	18.0104	17.3075	16.8597	19.7802	14.4726	32.2973
		Total flavonoids	7.30222	10.6976	8.04177	13.1134	6.20422	34.4314
		Transpose
			Proanthocyanidin	Epicatechin	Catechin	Rutin	Chlorogenic acid	Rhizoside	Quercetin triglycoside	Quercitrin	Quercetin	Quercetin rhamnoside	p-hydroxybenzoic acid	Kaempferol glycoside	P-Coumaric acid	Ferulic acid	Total phenols	Total flavonoids
		Upper pulp	337.194	75.4543	84.4842	6.49257	22.1672	25.3867	3.27506	2.19218	2.07214	1.77872	2.17108	2.75094	0.457785	0.390753	18.0104	7.30222
		Middle pulp	440.895	66.2695	98.9667	3.01396	20.9187	15.9772	3.34828	2.93544	2.60591	1.83675	2.28484	3.85354	0.490744	0.341459	17.3075	10.6976
		Lower pulp	380.399	43.4336	76.4487	10.9416	26.2143	15.4307	4.06175	3.2811	2.75297	1.82972	2.77951	3.3002	0.477936	0.517071	16.8597	8.04177
		Internal pulp	536.236	81.1693	116.258	2.50347	22.1143	16.5159	3.65384	3.22725	2.8558	1.80588	2.45715	4.22103	0.46582	0.359073	19.7802	13.1134
		External pulp	299.711	35.7645	74.0851	2.44866	19.802	16.7755	2.55819	2.23847	2.19853	1.64967	1.69022	3.17664	0.474669	0.372479	14.4726	6.20422
		Peel	2579.28	953.19	608.095	409.418	23.1834	56.4636	61.7761	31.2743	2.5282	8.29881	4.01449	7.00923	0.989001	1.28467	32.2973	34.4314
